# Supplementary material for: A Gene-Expression Based Comparison of Murine and Human Inhibitory Interneurons in the Cerebellar Cortex and Nuclei
Source: Cerebellum. 2025 Feb 28;24(2):55. doi: 10.1007/s12311-025-01809-y (PMC11870911; doi:10.1007/s12311-025-01809-y)
Supplement: Supplementary file 5 — Supplementary Table 1: Classification of the human cells analyzed here based on their annotations in the original publications. MLI1 and 2 indicates molecular layer inhibitory interneurons of type 1 and 2, respectively. PLI, Purkinje cell layer inhibitory interneuron. For MLIs, PLIs, and Golgi cells, upper case (first) letters are used to identify data originally published by Kozareva et al. [25], and lower case letters to indicate those of Siletti et al. [31]. The latter are also marked by the suffix "_Si". Nuclear cells originally described by Kebschull et al. [30] are indicated using his classification (i1 – i3), and those originating from the cerebellar nuclear dissection of Siletti et al. [31] are designed as "cluster 362" and "dn_Si". Note that the latter cells were originally described as PLIs, due to a questionable automatic annotation (see main text). Data on donors, as far as known (sex, age, cause of death) are given once per cell sample. Supplementary Table 2: Classification of the murine cells analyzed here based on their annotations in the original publications. MLI1 and 2 indicates molecular layer inhibitory interneurons of type 1 and 2, respectively. PLI, Purkinje cell layer inhibitory interneuron. Nuclear cells originally described by Kebschull et al. [30] are indicated using his classification (i1 – i3). Donor characteristics (sex, age) are given once per cell sample. Supplementary Table 3: Core genes distinguishing i1 and cluster 362 cells from inhibitory interneurons of the cerebellar cortex and nuclei. These genes were identified by intersecting genes consistently found upregulated when i1, cells, cluster 362 cells, and the joint set of these cells were contrasted with the cerebellar inhibitory interneurons. Genes included in this list had to be expressed in at least 30% of i1 and/or cluster 362 cells in these comparisons, had to show an average log-fold change of at least 2, and an adjusted p value of less than 0.05. Log-fold changes (av_log2FC [file 12311_2025_1809_MOESM5_ESM.xlsx]

## Sheet: supp table 1
Human data
cell type	# of cells	data source	reference	sex	age (years)	cause of death
01_MLI1	5766	Kozareva et al, 2021	25	F, M	36, 35	?,?
02_mli1_Si	8283	Siletti et al, 2023	31	M, M, M	29, 42, 50	pulmonary embolism, suicide, unknon - possibly cardiac
03_MLI2	3546	Kozareva et al, 2021	25
04_mli2_Si	2122	Siletti et al, 2023	31
05_Golgi_1	457	Kozareva et al, 2021	25
06_Golgi_2	303	Kozareva et al, 2021	25
07_golgi_Si	152	Siletti et al, 2023	31
08_PLI	851	Kozareva et al, 2021	25
09_pli_Si	90	Siletti et al, 2023	31
10_i2.1	440	Kebschull et al, 2020	30	M, M, F	65, 65, 39	cancer, caner, cancer
11_i2.2	63	Kebschull et al, 2020	30
12_i2.3	399	Kebschull et al, 2020	30
13_i3	143	Kebschull et al, 2020	30
14_dn_Si	1095	Siletti et al, 2023	31
15_i1	1337	Kebschull et al, 2020	30
16_cluster362	793	Siletti et al, 2023	31
Total cells	25840

## Sheet: supp table 2
Murine data
cell type	# of cells	data source	reference	sex	age (days)
MLI1	5891	Kozareva et al, 2021	25	F, F, M, M, M, M	60, 60, 60, 60, 60, 60
MLI2	1872	Kozareva et al, 2021	25
Golgi_1	582	Kozareva et al, 2021	25
Golgi_2	163	Kozareva et al, 2021	25
candelabrum	216	Kozareva et al, 2021	25
globular	135	Kozareva et al, 2021	25
Lugaro	86	Kozareva et al, 2021	25
i2.1	675	Kebschull et al, 2020	30	M (# of animals not given)	56 - 84 (only range given)
i2.2	137	Kebschull et al, 2020	30
i2.3	39	Kebschull et al, 2020	30
i3	111	Kebschull et al, 2020	30
i1	1401	Kebschull et al, 2020	30
Total cells	11308

## Sheet: supp table 3
HCNG Symbol	Ensembl GENEID	avg_log2FC	pct.1	pct.2	p_val_adj	diff
SLC24A4	ENSG00000140090	8.73984	0.988	0.037	0	0.951
ZFHX4	ENSG00000091656	7.54872	0.984	0.039	0	0.945
EBF3	ENSG00000108001	5.7242	0.979	0.048	0	0.931
FRAS1	ENSG00000138759	6.50173	0.963	0.067	0	0.896
ALCAM	ENSG00000170017	4.49734	0.971	0.076	0	0.895
SAMD5	ENSG00000203727	5.72811	0.985	0.091	0	0.894
TOX	ENSG00000198846	5.5414	0.955	0.064	0	0.891
CHSY3	ENSG00000198108	5.13307	0.98	0.093	0	0.887
CACHD1	ENSG00000158966	5.6542	0.967	0.081	0	0.886
ZMAT4	ENSG00000165061	5.17733	0.993	0.111	0	0.882
STXBP6	ENSG00000168952	5.00194	0.944	0.062	0	0.882
CHRM3	ENSG00000133019	5.40418	0.993	0.113	0	0.88
ATP2B4	ENSG00000058668	5.27913	0.974	0.094	0	0.88
GPR149	ENSG00000174948	4.17274	0.977	0.101	0	0.876
GLIS3	ENSG00000107249	5.3443	0.967	0.093	0	0.874
SLIT1	ENSG00000187122	7.46086	0.897	0.024	0	0.873
ZFHX3	ENSG00000140836	6.52631	0.998	0.128	0	0.87
SASH1	ENSG00000111961	4.7053	0.986	0.128	0	0.858
ANO3	ENSG00000134343	5.32284	0.939	0.084	0	0.855
CDH8	ENSG00000150394	6.69727	0.911	0.057	0	0.854
TMTC1	ENSG00000133687	4.84584	0.991	0.138	0	0.853
SKAP2	ENSG00000005020	5.12854	0.92	0.067	0	0.853
NHSL1	ENSG00000135540	4.78091	0.92	0.087	0	0.833
TMEM132C	ENSG00000181234	4.3199	0.918	0.087	0	0.831
ADCY2	ENSG00000078295	4.72965	0.991	0.16	0	0.831
FOXP2	ENSG00000128573	6.32015	0.918	0.092	0	0.826
GRM5	ENSG00000168959	4.25025	0.991	0.169	0	0.822
SLC30A10	ENSG00000196660	3.43607	0.925	0.105	0	0.82
PRICKLE2	ENSG00000163637	4.26546	0.983	0.166	0	0.817
SEZ6L	ENSG00000100095	4.30541	0.98	0.168	0	0.812
ARHGAP24	ENSG00000138639	3.07502	0.929	0.118	0	0.811
RIT2	ENSG00000152214	4.59566	0.99	0.18	0	0.81
LRRTM4	ENSG00000176204	6.07733	0.997	0.187	0	0.81
ZFHX4-AS1	ENSG00000253661	7.43159	0.835	0.025	0	0.81
PCDH17	ENSG00000118946	4.74437	0.862	0.053	0	0.809
STAC	ENSG00000144681	5.54888	0.854	0.047	0	0.807
C8orf34	ENSG00000165084	6.13479	0.992	0.188	0	0.804
CACNA2D1	ENSG00000153956	3.24358	0.976	0.172	0	0.804
CHST8	ENSG00000124302	5.60466	0.852	0.049	0	0.803
KLF7	ENSG00000118263	3.88118	0.903	0.102	0	0.801
GRIK4	ENSG00000149403	3.51103	0.986	0.186	0	0.8
CACNA1E	ENSG00000198216	3.07463	0.921	0.122	0	0.799
L3MBTL4	ENSG00000154655	2.14235	0.956	0.158	0	0.798
PCSK5	ENSG00000099139	2.43599	0.985	0.188	0	0.797
TMEM132D	ENSG00000151952	4.65034	0.895	0.104	0	0.791
SEMA3A	ENSG00000075213	4.16974	0.879	0.088	0	0.791
PARD3B	ENSG00000116117	3.40347	0.931	0.147	0	0.784
SIPA1L2	ENSG00000116991	3.52766	0.9	0.116	0	0.784
STK33	ENSG00000130413	3.51618	0.922	0.139	0	0.783
LAMA2	ENSG00000196569	4.40776	0.867	0.094	0	0.773
NKAIN3	ENSG00000185942	3.43586	0.915	0.143	0	0.772
ACSS3	ENSG00000111058	3.94654	0.927	0.155	0	0.772
SH3RF3	ENSG00000172985	2.96582	0.915	0.144	0	0.771
NRCAM	ENSG00000091129	3.35118	0.992	0.222	0	0.77
COL21A1	ENSG00000124749	4.94456	0.833	0.063	0	0.77
TOX2	ENSG00000124191	4.6098	0.839	0.069	0	0.77
TMEM163	ENSG00000152128	3.17677	0.978	0.209	0	0.769
CHST15	ENSG00000182022	6.26724	0.794	0.028	0	0.766
PLXDC2	ENSG00000120594	3.98199	0.953	0.187	0	0.766
PWRN1	ENSG00000259905	3.53137	0.986	0.221	0	0.765
ARHGAP22	ENSG00000128805	3.49873	0.888	0.123	0	0.765
RYR3	ENSG00000198838	4.93324	0.967	0.203	0	0.764
DPP10	ENSG00000175497	2.79364	0.987	0.224	0	0.763
CNTN3	ENSG00000113805	3.50065	0.854	0.093	0	0.761
TRPC7	ENSG00000069018	3.05317	0.885	0.125	0	0.76
NCKAP5	ENSG00000176771	3.35155	0.899	0.139	0	0.76
PCDH11X	ENSG00000102290	2.97148	0.959	0.201	0	0.758
VSTM2A	ENSG00000170419	5.20682	0.788	0.032	0	0.756
ANKRD30B	ENSG00000180777	4.10013	0.811	0.058	0	0.753
DISC1	ENSG00000162946	3.37709	0.836	0.084	0	0.752
SH3PXD2A	ENSG00000107957	3.09335	0.973	0.224	0	0.749
SVEP1	ENSG00000165124	4.05331	0.844	0.096	0	0.748
SH3BGRL	ENSG00000131171	3.21892	0.892	0.145	0	0.747
MIR4435-2HG	ENSG00000172965	3.31831	0.877	0.13	0	0.747
HTRA1	ENSG00000166033	3.80567	0.842	0.095	0	0.747
SEMA3D	ENSG00000153993	4.99482	0.793	0.049	0	0.744
ST6GAL1	ENSG00000073849	3.60226	0.835	0.092	0	0.743
ELAVL2	ENSG00000107105	2.09809	0.911	0.168	0	0.743
NAV3	ENSG00000067798	3.87454	0.997	0.255	0	0.742
SORCS2	ENSG00000184985	3.43715	0.939	0.197	0	0.742
LINGO2	ENSG00000174482	2.88073	0.984	0.243	0	0.741
OVCH1-AS1	ENSG00000257599	4.82834	0.788	0.047	0	0.741
MN1	ENSG00000169184	7.64573	0.748	0.01	0	0.738
LRRC7	ENSG00000033122	3.79328	0.992	0.256	0	0.736
ADAMTSL1	ENSG00000178031	3.63784	0.839	0.106	0	0.733
BCL11A	ENSG00000119866	5.27912	0.769	0.038	0	0.731
SCN3B	ENSG00000166257	4.20266	0.784	0.054	0	0.73
TRPM2	ENSG00000142185	3.19771	0.866	0.137	0	0.729
ZBTB7C	ENSG00000184828	4.57247	0.786	0.06	0	0.726
AR	ENSG00000169083	5.43565	0.762	0.038	0	0.724
ARHGAP18	ENSG00000146376	6.13722	0.748	0.024	0	0.724
RGS8	ENSG00000135824	4.1977	0.78	0.056	0	0.724
DPYSL3	ENSG00000113657	3.5917	0.791	0.068	0	0.723
TRIM36	ENSG00000152503	4.40938	0.769	0.047	0	0.722
GSE1	ENSG00000131149	2.86537	0.886	0.164	0	0.722
S100A10	ENSG00000197747	7.33173	0.733	0.012	0	0.721
SLIT2	ENSG00000145147	3.66617	0.823	0.105	0	0.718
RBMS3	ENSG00000144642	4.22572	0.987	0.273	0	0.714
SV2C	ENSG00000122012	3.21034	0.848	0.134	0	0.714
SYT4	ENSG00000132872	3.25122	0.892	0.179	0	0.713
SH3KBP1	ENSG00000147010	2.52747	0.948	0.239	0	0.709
SEMA6D	ENSG00000137872	3.30701	0.992	0.286	0	0.706
SYNPO2	ENSG00000172403	2.88851	0.866	0.161	0	0.705
ST6GALNAC5	ENSG00000117069	2.74479	0.831	0.128	0	0.703
NRP1	ENSG00000099250	5.37323	0.735	0.034	0	0.701
VWA5A	ENSG00000110002	5.63307	0.733	0.032	0	0.701
KCNJ6	ENSG00000157542	2.29776	0.842	0.146	0	0.696
NIPAL3	ENSG00000001461	2.87594	0.862	0.171	0	0.691
TMEM132B	ENSG00000139364	3.15605	0.99	0.305	0	0.685
ANKRD44	ENSG00000065413	2.83293	0.975	0.29	0	0.685
SLIT3	ENSG00000184347	2.56317	0.877	0.194	0	0.683
SULF1	ENSG00000137573	5.01642	0.722	0.039	0	0.683
MAOB	ENSG00000069535	5.26414	0.71	0.029	0	0.681
HTR1E	ENSG00000168830	2.76706	0.791	0.111	0	0.68
GABRB1	ENSG00000163288	3.05029	0.988	0.308	0	0.68
FGFR1	ENSG00000077782	2.9529	0.807	0.129	0	0.678
CSGALNACT1	ENSG00000147408	2.88064	0.788	0.111	0	0.677
SCN7A	ENSG00000136546	2.73882	0.775	0.098	0	0.677
KCNH7	ENSG00000184611	2.32461	0.984	0.309	0	0.675
NETO2	ENSG00000171208	2.7743	0.799	0.128	0	0.671
ANKRD55	ENSG00000164512	2.62657	0.799	0.128	0	0.671
GLYATL2	ENSG00000156689	4.40624	0.712	0.042	0	0.67
KCNN2	ENSG00000080709	2.53115	0.934	0.266	0	0.668
ST6GALNAC3	ENSG00000184005	2.21146	0.844	0.179	0	0.665
MBP	ENSG00000197971	2.32778	0.825	0.16	0	0.665
PLK2	ENSG00000145632	3.31161	0.776	0.112	0	0.664
POU6F2	ENSG00000106536	3.65965	0.743	0.08	0	0.663
PLD5	ENSG00000180287	2.17688	0.904	0.241	0	0.663
PMEPA1	ENSG00000124225	3.03901	0.945	0.282	0	0.663
KCNH5	ENSG00000140015	4.46111	0.709	0.046	0	0.663
LPCAT2	ENSG00000087253	3.54203	0.738	0.077	0	0.661
MPP7	ENSG00000150054	2.24081	0.883	0.222	0	0.661
FBXL7	ENSG00000183580	3.15057	0.783	0.122	0	0.661
CREG2	ENSG00000175874	4.9328	0.696	0.035	0	0.661
PDE8A	ENSG00000073417	2.3119	0.945	0.286	0	0.659
CRYL1	ENSG00000165475	2.94136	0.743	0.085	0	0.658
CCDC85A	ENSG00000055813	3.30736	0.989	0.333	0	0.656
ASAP2	ENSG00000151693	2.94935	0.964	0.308	0	0.656
RAB27B	ENSG00000041353	2.35635	0.92	0.265	0	0.655
GRIN3A	ENSG00000198785	4.72744	0.703	0.048	0	0.655
ZPLD1	ENSG00000170044	4.40471	0.696	0.041	0	0.655
ADCY3	ENSG00000138031	2.47262	0.849	0.195	0	0.654
PREX2	ENSG00000046889	4.25127	0.985	0.332	0	0.653
ISG15	ENSG00000187608	5.81884	0.679	0.029	0	0.65
LGALS1	ENSG00000100097	4.58294	0.712	0.063	0	0.649
TBL1X	ENSG00000101849	2.65866	0.736	0.09	0	0.646
ARNT2	ENSG00000172379	2.44921	0.816	0.17	0	0.646
SMCO4	ENSG00000166002	4.18852	0.688	0.043	0	0.645
RAPGEF5	ENSG00000136237	2.64891	0.775	0.133	0	0.642
NINL	ENSG00000101004	2.18578	0.877	0.236	0	0.641
SLC35F1	ENSG00000196376	2.60002	0.992	0.351	0	0.641
GRB14	ENSG00000115290	4.9563	0.68	0.04	0	0.64
PAPPA	ENSG00000182752	2.71684	0.829	0.19	0	0.639
ANKRD7	ENSG00000106013	2.21736	0.933	0.294	0	0.639
KLHL29	ENSG00000119771	2.60694	0.964	0.326	0	0.638
PLCL1	ENSG00000115896	2.32565	0.918	0.282	0	0.636
STXBP5-AS1	ENSG00000233452	3.12229	0.98	0.345	0	0.635
PDZD2	ENSG00000133401	3.87502	0.995	0.361	0	0.634
KCTD16	ENSG00000183775	2.83076	0.992	0.359	0	0.633
LINC01019	ENSG00000248118	3.55222	0.682	0.049	0	0.633
GRIN2C	ENSG00000161509	2.53973	0.765	0.133	0	0.632
ABCC4	ENSG00000125257	2.77288	0.709	0.079	0	0.63
ACTN2	ENSG00000077522	2.3101	0.797	0.169	0	0.628
TTN	ENSG00000155657	3.50459	0.925	0.299	0	0.626
PLD1	ENSG00000075651	2.905	0.698	0.076	0	0.622
C4orf50	ENSG00000181215	2.96136	0.716	0.094	0	0.622
ROBO2	ENSG00000185008	2.90026	1	0.378	0	0.622
ASXL3	ENSG00000141431	2.34426	0.926	0.306	0	0.62
SLC6A7	ENSG00000011083	3.14816	0.696	0.076	0	0.62
CDH12	ENSG00000154162	2.98543	0.993	0.374	0	0.619
WIPF3	ENSG00000122574	3.4	0.741	0.122	0	0.619
NETO1	ENSG00000166342	2.62099	0.698	0.08	0	0.618
STC1	ENSG00000159167	4.12889	0.652	0.035	0	0.617
TMEM47	ENSG00000147027	3.82134	0.664	0.054	0	0.61
GCNT1	ENSG00000187210	2.52936	0.731	0.124	0	0.607
BNC2	ENSG00000173068	3.78524	0.669	0.067	0	0.602
CNTN5	ENSG00000149972	2.56093	0.995	0.393	0	0.602
HNF4G	ENSG00000164749	4.84145	0.637	0.037	0	0.6
F8	ENSG00000185010	2.53936	0.712	0.117	0	0.595
LRRC9	ENSG00000131951	2.55146	0.685	0.091	0	0.594
SLCO5A1	ENSG00000137571	2.89114	0.669	0.076	0	0.593
OTOF	ENSG00000115155	6.28889	0.608	0.015	0	0.593
GLIS1	ENSG00000174332	2.15674	0.722	0.131	0	0.591
HRH2	ENSG00000113749	2.67556	0.702	0.111	0	0.591
ARPP21	ENSG00000172995	2.94811	0.748	0.159	0	0.589
COL27A1	ENSG00000196739	3.46909	0.68	0.092	0	0.588
PPFIBP1	ENSG00000110841	3.78018	0.639	0.056	0	0.583
ARHGEF6	ENSG00000129675	2.73347	0.679	0.097	0	0.582
OR2M4	ENSG00000171180	3.34819	0.626	0.045	0	0.581
CHL1	ENSG00000134121	2.30865	0.99	0.409	0	0.581
CHRNA7	ENSG00000175344	3.35091	0.643	0.064	0	0.579
CCDC14	ENSG00000175455	2.15437	0.892	0.314	0	0.578
ALPK3	ENSG00000136383	3.70348	0.635	0.058	0	0.577
ZNF697	ENSG00000143067	3.42318	0.651	0.076	0	0.575
CLMN	ENSG00000165959	3.70415	0.641	0.068	0	0.573
GPX3	ENSG00000211445	3.51626	0.631	0.058	0	0.573
CPT1A	ENSG00000110090	2.57686	0.654	0.083	0	0.571
PRELID2	ENSG00000186314	2.90436	0.647	0.076	0	0.571
LUZP2	ENSG00000187398	3.77225	0.999	0.428	0	0.571
LUCAT1	ENSG00000248323	3.69326	0.623	0.053	0	0.57
DCDC2	ENSG00000146038	2.64979	0.637	0.072	0	0.565
ASS1	ENSG00000130707	3.79302	0.613	0.048	0	0.565
TMEM200C	ENSG00000206432	3.3691	0.611	0.05	0	0.561
SLC16A2	ENSG00000147100	3.35436	0.614	0.054	0	0.56
CXXC4	ENSG00000168772	2.68408	0.674	0.115	0	0.559
PHKA1	ENSG00000067177	2.17696	0.654	0.098	0	0.556
EPHA7	ENSG00000135333	2.76122	0.978	0.425	0	0.553
DMBX1	ENSG00000197587	9.74203	0.552	0.001	0	0.551
ZNF730	ENSG00000183850	3.10355	0.617	0.066	0	0.551
PPP1R14C	ENSG00000198729	2.98737	0.614	0.063	0	0.551
IRX2	ENSG00000170561	6.43235	0.556	0.006	0	0.55
ADGRL2	ENSG00000117114	3.33985	0.993	0.443	0	0.55
ADGRA1	ENSG00000197177	3.14974	0.62	0.074	0	0.546
AC140912.1	ENSG00000261227	5.8427	0.558	0.013	0	0.545
BICD1	ENSG00000151746	2.68216	0.995	0.451	0	0.544
SCD	ENSG00000099194	3.02026	0.617	0.073	0	0.544
KCNJ16	ENSG00000153822	6.79582	0.549	0.008	0	0.541
DENND3	ENSG00000105339	2.63693	0.618	0.079	0	0.539
ABTB2	ENSG00000166016	2.35164	0.64	0.101	0	0.539
RHOBTB1	ENSG00000072422	3.48414	0.591	0.052	0	0.539
HSPB8	ENSG00000152137	3.1816	0.619	0.083	0	0.536
ZDHHC2	ENSG00000104219	2.35232	0.649	0.116	0	0.533
CABP7	ENSG00000100314	5.35186	0.547	0.014	0	0.533
KHDRBS2	ENSG00000112232	2.43393	0.992	0.46	0	0.532
BCAS4	ENSG00000124243	2.04658	0.623	0.091	0	0.532
SOX4	ENSG00000124766	2.77902	0.606	0.079	0	0.527
KLKB1	ENSG00000164344	2.39497	0.623	0.096	0	0.527
GLRA3	ENSG00000145451	3.25961	0.583	0.057	0	0.526
SERTM1	ENSG00000180440	4.6642	0.546	0.023	0	0.523
CDK14	ENSG00000058091	2.47662	0.992	0.47	0	0.522
QPRT	ENSG00000103485	3.33088	0.569	0.047	0	0.522
FBXO32	ENSG00000156804	4.28758	0.554	0.034	0	0.52
WFDC1	ENSG00000103175	2.93491	0.59	0.07	0	0.52
NKAIN1	ENSG00000084628	2.23625	0.627	0.108	0	0.519
GPR139	ENSG00000180269	7.50011	0.525	0.006	0	0.519
SPP1	ENSG00000118785	3.33728	0.575	0.058	0	0.517
MBOAT2	ENSG00000143797	2.23915	0.975	0.459	0	0.516
TMEM182	ENSG00000170417	2.4815	0.609	0.095	0	0.514
MIR137HG	ENSG00000225206	3.28519	0.536	0.026	0	0.51
TENM2	ENSG00000145934	2.5452	0.989	0.48	0	0.509
CRNDE	ENSG00000245694	4.56596	0.531	0.022	0	0.509
UGT8	ENSG00000174607	2.57103	0.618	0.111	0	0.507
CCDC158	ENSG00000163749	5.2986	0.531	0.025	0	0.506
SWAP70	ENSG00000133789	2.30671	0.586	0.08	0	0.506
LRRC1	ENSG00000137269	3.07681	0.565	0.064	0	0.501
GYG2	ENSG00000056998	3.75329	0.546	0.047	0	0.499
ST8SIA6	ENSG00000148488	4.34893	0.531	0.033	0	0.498
MAP4K4	ENSG00000071054	2.10412	0.971	0.477	0	0.494
SLC44A5	ENSG00000137968	2.34122	0.992	0.499	0	0.493
RGS9	ENSG00000108370	2.38796	0.559	0.067	0	0.492
RMST	ENSG00000255794	2.55878	0.989	0.498	0	0.491
POU3F2	ENSG00000184486	5.6065	0.501	0.01	0	0.491
MGST2	ENSG00000085871	2.47036	0.578	0.088	0	0.49
LIMK2	ENSG00000182541	2.01565	0.6	0.111	0	0.489
BEND7	ENSG00000165626	2.25229	0.592	0.104	0	0.488
IL21R	ENSG00000103522	4.94322	0.507	0.022	0	0.485
CD226	ENSG00000150637	2.68244	0.556	0.073	0	0.483
CRYM	ENSG00000103316	2.44241	0.595	0.118	0	0.477
SRGAP2-AS1	ENSG00000230806	2.66862	0.525	0.049	0	0.476
PCA3	ENSG00000225937	3.88636	0.511	0.037	0	0.474
ROBO1	ENSG00000169855	3.70536	0.998	0.524	0	0.474
TNFAIP2	ENSG00000185215	2.28684	0.585	0.112	0	0.473
OPRD1	ENSG00000116329	2.90857	0.503	0.03	0	0.473
MMD2	ENSG00000136297	2.60124	0.532	0.061	0	0.471
HMGN5	ENSG00000198157	2.91523	0.528	0.062	0	0.466
ELN	ENSG00000049540	3.34891	0.502	0.038	0	0.464
ARHGAP28	ENSG00000088756	2.34948	0.526	0.065	0	0.461
TPD52L1	ENSG00000111907	2.85879	0.527	0.067	0	0.46
AKNA	ENSG00000106948	2.38915	0.525	0.066	0	0.459
CNGB1	ENSG00000070729	3.83001	0.491	0.034	0	0.457
BCO1	ENSG00000135697	2.31496	0.531	0.075	0	0.456
RSPO4	ENSG00000101282	2.51104	0.534	0.078	0	0.456
CLGN	ENSG00000153132	3.33924	0.503	0.049	0	0.454
KCNK3	ENSG00000171303	2.87959	0.514	0.06	0	0.454
LAMA4	ENSG00000112769	3.22265	0.496	0.045	0	0.451
GFRA1	ENSG00000151892	3.5019	0.488	0.038	0	0.45
FAAHP1	ENSG00000232022	4.07193	0.472	0.025	0	0.447
FADS3	ENSG00000221968	3.04607	0.495	0.049	0	0.446
FABP3	ENSG00000121769	2.51881	0.549	0.104	0	0.445
NMU	ENSG00000109255	3.03947	0.492	0.049	0	0.443
CDC14A	ENSG00000079335	3.3065	0.48	0.038	0	0.442
CWH43	ENSG00000109182	6.60771	0.457	0.017	0	0.44
CD63	ENSG00000135404	2.38797	0.63	0.19	0	0.44
C2orf80	ENSG00000188674	3.88891	0.476	0.038	0	0.438
CRACR2A	ENSG00000130038	3.84545	0.474	0.04	0	0.434
MPDZ	ENSG00000107186	2.49937	0.99	0.558	0	0.432
DPYS	ENSG00000147647	4.68022	0.454	0.023	0	0.431
ERICH3	ENSG00000178965	2.22004	0.535	0.108	0	0.427
OR2L3	ENSG00000198128	2.55785	0.476	0.054	0	0.422
CELF4	ENSG00000101489	2.53606	0.992	0.573	0	0.419
SDR16C5	ENSG00000170786	3.6661	0.462	0.043	0	0.419
ADAM23	ENSG00000114948	2.11625	0.989	0.573	0	0.416
VASH2	ENSG00000143494	2.98922	0.49	0.075	0	0.415
LRRTM2	ENSG00000146006	3.7402	0.448	0.034	0	0.414
SH3BP4	ENSG00000130147	3.48635	0.448	0.036	0	0.412
LINC00923	ENSG00000251209	2.79436	0.48	0.068	0	0.412
VWDE	ENSG00000146530	2.83034	0.472	0.06	0	0.412
RIMS3	ENSG00000117016	3.64534	0.437	0.033	0	0.404
ELFN1	ENSG00000225968	5.50242	0.411	0.011	0	0.4
MLIP	ENSG00000146147	3.66781	0.421	0.032	0	0.389
HSPB1	ENSG00000106211	2.22746	0.49	0.103	0	0.387
SSTR1	ENSG00000139874	4.98846	0.403	0.016	0	0.387
SPSB4	ENSG00000175093	5.01031	0.403	0.019	0	0.384
IL1RL2	ENSG00000115598	3.75743	0.412	0.032	0	0.38
RGS4	ENSG00000117152	2.76445	0.431	0.052	0	0.379
ZNF738	ENSG00000172687	2.47068	0.442	0.067	0	0.375
NUDT14	ENSG00000183828	3.45834	0.416	0.043	0	0.373
FSTL5	ENSG00000168843	2.92813	0.999	0.627	0	0.372
SYNPO	ENSG00000171992	2.92284	0.424	0.059	0	0.365
QPCT	ENSG00000115828	4.1059	0.391	0.026	0	0.365
GIPR	ENSG00000010310	3.81223	0.389	0.027	0	0.362
NCAPG	ENSG00000109805	2.60151	0.405	0.053	0	0.352
AC007743.1	ENSG00000233251	3.32074	0.388	0.036	0	0.352
SLC9A2	ENSG00000115616	3.31231	0.388	0.038	0	0.35
DUSP23	ENSG00000158716	2.70957	0.405	0.06	0	0.345
TMEM176B	ENSG00000106565	3.55408	0.366	0.024	0	0.342
VSTM5	ENSG00000214376	2.87085	0.372	0.037	0	0.335
IFNLR1	ENSG00000185436	2.14886	0.392	0.058	0	0.334
CD27-AS1	ENSG00000215039	2.62328	0.369	0.036	0	0.333
CDK18	ENSG00000117266	2.70372	0.366	0.034	0	0.332
PLOD2	ENSG00000152952	3.21141	0.362	0.031	0	0.331
FAM157C	ENSG00000260528	2.90199	0.356	0.028	0	0.328
LINC00839	ENSG00000185904	4.36667	0.349	0.022	0	0.327
ISOC1	ENSG00000066583	4.91753	0.333	0.009	0	0.324
TMEM91	ENSG00000142046	2.43674	0.371	0.048	0	0.323
STEAP3	ENSG00000115107	4.51018	0.334	0.013	0	0.321
ADCY7	ENSG00000121281	4.06753	0.332	0.019	0	0.313
CLDN16	ENSG00000113946	2.32932	0.357	0.054	0	0.303
TSPAN2	ENSG00000134198	2.51076	0.336	0.039	0	0.297
GRM7	ENSG00000196277	2.94169	0.997	0.722	0	0.275
NRG3	ENSG00000185737	2.31788	0.999	0.763	0	0.236
CTNNA2	ENSG00000066032	2.03158	0.998	0.779	0	0.219
OPCML	ENSG00000183715	2.57223	1	0.792	0	0.208
CSMD3	ENSG00000164796	2.19842	0.999	0.928	0	0.071

## Sheet: supp table 4
HCNG Symbol	Ensembl GENEID	avg_log2FC	pct.1	pct.2	p_val_adj	diff
GRM5	ENSG00000168959	5.10695	0.982	0.119	0	0.863
GRIK4	ENSG00000149403	3.87359	0.971	0.139	0	0.832
L3MBTL4	ENSG00000154655	3.27448	0.937	0.108	0	0.829
CACNA2D1	ENSG00000153956	3.81379	0.968	0.144	0	0.824
TMEM163	ENSG00000152128	3.84455	0.972	0.167	0	0.805
NRCAM	ENSG00000091129	3.45613	0.985	0.187	0	0.798
ARHGAP24	ENSG00000138639	3.99626	0.889	0.092	0	0.797
PARD3B	ENSG00000116117	3.75612	0.904	0.116	0	0.788
PCDH11X	ENSG00000102290	3.91039	0.946	0.166	0	0.78
SHISA9	ENSG00000237515	3.22143	0.882	0.111	0	0.771
NAV3	ENSG00000067798	4.28999	0.986	0.216	0	0.77
HTR1E	ENSG00000168830	3.85169	0.799	0.08	0	0.719
ARHGAP22	ENSG00000128805	3.70603	0.814	0.101	0	0.713
MIR4435-2HG	ENSG00000172965	3.809	0.807	0.102	0	0.705
CNTN3	ENSG00000113805	3.91074	0.772	0.077	0	0.695
TRPM2	ENSG00000142185	3.48448	0.806	0.111	0	0.695
SH3BGRL	ENSG00000131171	3.55318	0.815	0.122	0	0.693
SCN9A	ENSG00000169432	2.34948	0.952	0.26	0	0.692
SV2C	ENSG00000122012	3.19612	0.794	0.112	0	0.682
PDGFC	ENSG00000145431	3.10318	0.75	0.072	0	0.678
GSE1	ENSG00000131149	2.97967	0.813	0.138	0	0.675
ANKRD30B	ENSG00000180777	4.59986	0.712	0.04	0	0.672
MBP	ENSG00000197971	2.94131	0.8	0.14	0	0.66
ROBO2	ENSG00000185008	3.05451	0.996	0.355	0	0.641
CDH12	ENSG00000154162	3.35591	0.988	0.352	0	0.636
SCN7A	ENSG00000136546	3.41182	0.709	0.079	0	0.63
NETO2	ENSG00000171208	2.99798	0.736	0.109	0	0.627
SLIT2	ENSG00000145147	4.09094	0.702	0.084	0	0.618
LUZP2	ENSG00000187398	4.39357	1	0.391	0	0.609
SLIT3	ENSG00000184347	2.44932	0.788	0.184	0	0.604
HRH2	ENSG00000113749	3.23436	0.693	0.09	0	0.603
RAPGEF5	ENSG00000136237	2.95556	0.698	0.112	0	0.586
ABCA9-AS1	ENSG00000231749	2.86745	0.685	0.108	0	0.577
PLD1	ENSG00000075651	3.42508	0.615	0.049	0	0.566
LRRC9	ENSG00000131951	3.2453	0.622	0.072	0	0.55
FGFR1	ENSG00000077782	2.77133	0.658	0.112	0	0.546
LINC01019	ENSG00000248118	4.14935	0.564	0.036	0	0.528
ARHGEF6	ENSG00000129675	2.85409	0.591	0.078	0	0.513
U91319.1	ENSG00000262801	2.93682	0.535	0.069	0	0.466
CHRNA7	ENSG00000175344	3.20858	0.515	0.053	0	0.462
SLCO5A1	ENSG00000137571	2.90817	0.512	0.058	0	0.454
TMEM200C	ENSG00000206432	3.68013	0.486	0.032	0	0.454
OR2M4	ENSG00000171180	4.19991	0.477	0.027	0	0.45
DENND3	ENSG00000105339	2.65738	0.517	0.073	0	0.444
LINC00923	ENSG00000251209	3.23267	0.426	0.05	0	0.376
TSPAN2	ENSG00000134198	4.32529	0.378	0.02	0	0.358
OPRD1	ENSG00000116329	4.83641	0.366	0.025	0	0.341
SRGAP2-AS1	ENSG00000230806	2.60851	0.376	0.037	0	0.339

## Sheet: supp table 5
HCNG symbol	avg_log2FC	p_val_adj	frac_human	frac_mouse	difference
Nxph2	10.376	0	0.986	0.005	0.981
Sec31b	9.06571	0	0.969	0.005	0.964
Ttbk2	6.74003	0	0.986	0.029	0.957
Rspo3	7.86754	0	0.964	0.011	0.953
Dnah14	7.02685	0	0.965	0.016	0.949
Vcan	6.58614	0	0.986	0.042	0.944
Spidr	5.64776	0	0.986	0.047	0.939
Spag16	5.71171	0	0.967	0.052	0.915
Zfp869	5.32482	0	0.935	0.03	0.905
Gng7	4.92661	0	0.939	0.048	0.891
Caps2	9.18202	0	0.886	0.002	0.884
Upf3a	4.68392	0	0.946	0.063	0.883
Dpy19l2	6.72895	0	0.893	0.013	0.88
Gpr155	4.55201	0	0.964	0.085	0.879
Prnp	8.98828	0	0.881	0.002	0.879
Commd1	8.66983	0	0.879	0.003	0.876
Prkd1	5.3397	0	0.907	0.046	0.861
Tmem232	5.0166	0	0.908	0.049	0.859
Xrra1	6.83476	0	0.858	0.008	0.85
Hnrnpu	8.96452	0	0.849	0.002	0.847
Kazn	4.76761	0	0.989	0.142	0.847
Serpine2	5.76123	0	0.87	0.026	0.844
Ctbp2	3.83887	0	0.957	0.117	0.84
Enc1	5.06335	0	0.903	0.065	0.838
Cbr4	5.51579	0	0.858	0.022	0.836
Pnma2	5.25963	0	0.867	0.031	0.836
Nme5	5.29614	0	0.86	0.024	0.836
Map9	4.29476	0	0.939	0.105	0.834
Idi1	4.85355	0	0.881	0.049	0.832
Peg10	6.60233	0	0.851	0.02	0.831
Lypla1	7.59115	0	0.829	0.005	0.824
Grk4	3.39763	0	0.955	0.132	0.823
Wdpcp	3.7332	0	0.975	0.155	0.82
Arsg	5.24831	0	0.842	0.026	0.816
Thsd7b	6.10405	0	0.883	0.071	0.812
Bex4	4.37267	0	0.891	0.079	0.812
Terf2ip	3.88296	0	0.942	0.13	0.812
Itgb1bp1	3.63641	0	0.898	0.088	0.81
Decr1	4.20199	0	0.857	0.048	0.809
Uchl1	4.27852	0	0.957	0.148	0.809
Rpap2	3.2555	0	0.942	0.133	0.809
Ube2g2	4.24783	0	0.853	0.047	0.806
Rasgef1b	3.90644	0	0.906	0.101	0.805
Cnih3	5.94421	0	0.824	0.02	0.804
Dkk3	3.96512	0	0.86	0.059	0.801
Hdac9	4.16435	0	0.954	0.153	0.801
Baalc	5.04024	0	0.829	0.03	0.799
Ell2	3.81325	0	0.876	0.078	0.798
Clu	4.49347	0	0.979	0.183	0.796
Tpst1	3.20549	0	0.938	0.142	0.796
Echdc2	3.04604	0	0.931	0.136	0.795
Phactr2	4.10895	0	0.965	0.17	0.795
Katnbl1	3.22451	0	0.893	0.099	0.794
Cdk6	6.60751	0	0.804	0.01	0.794
A830010M20Rik	4.10839	0	0.857	0.063	0.794
Galnt18	4.59859	0	0.853	0.059	0.794
Hsph1	3.35205	0	0.908	0.117	0.791
Kcnb1	5.0004	0	0.823	0.032	0.791
Pde3a	7.45508	0	0.804	0.017	0.787
Tenm3	3.8681	0	0.858	0.071	0.787
L3mbtl4	5.01787	0	0.846	0.059	0.787
Katnal2	4.30813	0	0.831	0.045	0.786
Cdon	5.29811	0	0.803	0.018	0.785
Dgcr2	9.75406	0	0.785	0.001	0.784
Rplp2	4.4227	0	0.831	0.047	0.784
Serpinb9	7.86438	0	0.786	0.003	0.783
Dync2li1	4.80285	0	0.815	0.032	0.783
Zfp248	2.90904	0	0.907	0.126	0.781
Pla2r1	8.01104	0	0.784	0.004	0.78
Rps28	3.68494	0	0.888	0.109	0.779
Pld3	3.2323	0	0.974	0.195	0.779
Sh3gl3	3.28639	0	0.881	0.103	0.778
Pde9a	3.78066	0	0.839	0.061	0.778
Lss	4.20235	0	0.837	0.061	0.776
Tmem50b	2.98342	0	0.893	0.117	0.776
Ptch2	7.71069	0	0.778	0.004	0.774
Reln	4.56923	0	0.852	0.078	0.774
Rasgef1c	3.13627	0	0.93	0.157	0.773
Prkrip1	2.87022	0	0.891	0.119	0.772
Igf2bp2	5.07592	0	0.809	0.038	0.771
Oprm1	4.12285	0	0.885	0.116	0.769
Tom1l1	4.02519	0	0.824	0.056	0.768
Kifc3	2.91465	0	0.878	0.114	0.764
Msmo1	3.37914	0	0.888	0.129	0.759
Efna5	3.47921	0	0.883	0.124	0.759
Dse	5.44686	0	0.775	0.021	0.754
Tll1	3.16189	0	0.964	0.21	0.754
Mak	6.84549	0	0.763	0.009	0.754
Wwc1	3.51578	0	0.819	0.066	0.753
Klhl42	3.2564	0	0.837	0.085	0.752
Fam19a2	3.93557	0	0.811	0.059	0.752
Serp1	3.47355	0	0.822	0.071	0.751
Calb2	4.67178	0	0.906	0.155	0.751
Tiam2	2.43598	0	0.869	0.118	0.751
Hddc2	4.05051	0	0.797	0.047	0.75
Ano10	2.63722	0	0.932	0.182	0.75
Cep85l	2.92583	0	0.944	0.196	0.748
Acot11	5.98919	0	0.762	0.015	0.747
Nqo2	2.69564	0	0.892	0.145	0.747
Zfp518a	2.62979	0	0.891	0.144	0.747
Ankrd24	-2.53344	9.52146e-109	0.419	0.676	-0.257
Letm2	-2.81515	2.7563e-65	0.245	0.504	-0.259
Ivd	-3.17423	1.45843e-55	0.151	0.415	-0.264
Gpr45	-8.02386	3.93192e-57	0.002	0.267	-0.265
Naaladl2	-2.82767	1.33028e-221	0.614	0.882	-0.268
Rnf182	-3.88984	4.23237e-54	0.076	0.345	-0.269
Hjurp	-8.01225	1.58897e-58	0.002	0.272	-0.27
Rit2	-1.16254	2.49841e-75	0.511	0.782	-0.271
Sh3bp1	-5.48779	9.67128e-58	0.025	0.298	-0.273
Prom1	-5.67387	1.62761e-57	0.026	0.299	-0.273
Kcnb2	-2.84819	4.20892e-87	0.35	0.625	-0.275
Thap3	-2.9955	2.66859e-72	0.238	0.516	-0.278
Abtb2	-2.57555	2.25131e-83	0.325	0.604	-0.279
Cnbd2	-5.20264	5.53247e-59	0.027	0.306	-0.279
Csnk1g1	-2.92868	1.70063e-103	0.345	0.626	-0.281
Tmem243	-3.1336	1.15776e-71	0.222	0.503	-0.281
Cdh20	-2.06491	2.17067e-74	0.317	0.604	-0.287
Mttp	-5.59676	1.49851e-61	0.023	0.31	-0.287
Plcb1	-1.5225	3.18827e-173	0.69	0.977	-0.287
Erbb4	-2.88364	1.44008e-86	0.291	0.579	-0.288
Mthfd2	-4.23926	2.1785e-61	0.076	0.366	-0.29
Pla2g7	-3.03014	3.63796e-84	0.266	0.557	-0.291
Zfp182	-3.51589	1.24388e-65	0.147	0.438	-0.291
Lrrc29	-5.0882	3.4398e-62	0.033	0.324	-0.291
Bscl2	-3.36093	6.88738e-63	0.117	0.412	-0.295
Slc16a2	-3.63585	8.50405e-64	0.101	0.4	-0.299
Kcnh1	-3.09504	1.02217e-82	0.25	0.55	-0.3
Zkscan3	-3.47851	1.5569e-72	0.169	0.47	-0.301
Rapgef6	-3.11168	7.8097e-113	0.338	0.639	-0.301
Las1l	-3.02692	9.40075e-95	0.283	0.586	-0.303
Afap1l2	-3.94007	4.21404e-69	0.133	0.436	-0.303
Mtif2	-2.91804	2.27266e-113	0.342	0.648	-0.306
Snph	-2.83644	1.46078e-180	0.481	0.789	-0.308
Ankrd55	-3.12315	1.18281e-72	0.173	0.482	-0.309
Tbl1x	-3.54854	1.83099e-68	0.12	0.429	-0.309
Adamts16	-3.2887	3.95876e-75	0.184	0.494	-0.31
Scube1	-6.26931	6.01378e-69	0.014	0.324	-0.31
Abhd15	-5.48515	2.72969e-68	0.022	0.332	-0.31
Pla2g4e	-6.29157	9.56622e-70	0.009	0.321	-0.312
Ptn	-3.24274	3.64004e-83	0.217	0.532	-0.315
Strada	-4.04475	2.32641e-70	0.087	0.404	-0.317
Agrp	-7.43271	1.05001e-72	0.005	0.324	-0.319
Timp4	-5.38431	1.95819e-71	0.023	0.344	-0.321
Neurod6	-3.81845	1.66885e-73	0.117	0.439	-0.322
Arhgap10	-3.83678	1.27008e-74	0.128	0.451	-0.323
Zfp612	-5.44232	2.37751e-74	0.028	0.358	-0.33
Ctsl	-6.75739	1.50244e-75	0.008	0.338	-0.33
Lyn	-4.13494	9.18216e-77	0.099	0.432	-0.333
B3galt1	-2.89863	7.57978e-264	0.573	0.906	-0.333
Cdkl3	-4.30511	3.8506e-76	0.083	0.417	-0.334
Mycbp	-5.50963	2.25806e-76	0.026	0.361	-0.335
Abhd16a	-5.99468	1.67772e-77	0.018	0.355	-0.337
Ccl25	-7.51897	1.48219e-78	0.005	0.343	-0.338
Zc3h12b	-4.09717	8.87504e-84	0.114	0.462	-0.348
Parm1	-2.94717	1.32622e-127	0.331	0.683	-0.352
4833420G17Rik	-4.30749	4.5804e-83	0.076	0.43	-0.354
Ddo	-5.92174	3.24751e-84	0.02	0.379	-0.359
Tgfbr3	-3.73264	1.17254e-93	0.154	0.515	-0.361
Ddb2	-5.30048	4.58606e-85	0.042	0.404	-0.362
Eif3c	-6.48783	1.10122e-86	0.013	0.379	-0.366
Cdk11b	-5.48902	4.98607e-87	0.027	0.396	-0.369
Tmem234	-3.86474	1.44503e-93	0.124	0.495	-0.371
Usp50	-4.1349	1.53221e-91	0.1	0.472	-0.372
Fndc9	-4.00259	6.12717e-97	0.123	0.502	-0.379
Pdzd4	-3.27054	1.57405e-190	0.399	0.781	-0.382
Serpini1	-3.45135	1.11637e-248	0.481	0.867	-0.386
Nrp1	-5.70353	2.95467e-95	0.04	0.431	-0.391
Sycp2	-3.4118	6.96909e-144	0.286	0.682	-0.396
Htr1f	-6.88814	1.07521e-97	0.019	0.417	-0.398
St3gal4	-4.33056	2.65341e-113	0.16	0.562	-0.402
Trim35	-3.78214	1.44874e-120	0.183	0.589	-0.406
Pld5	-2.98973	8.11311e-160	0.35	0.757	-0.407
Prkca	-3.67745	1.23079e-208	0.392	0.808	-0.416
Zfp799	-6.29875	2.95931e-106	0.021	0.444	-0.423
Slc24a5	-3.52505	2.21647e-162	0.279	0.705	-0.426
Thtpa	-7.31202	5.14685e-107	0.009	0.435	-0.426
Sarnp	-4.67214	2.03013e-115	0.095	0.526	-0.431
Ggact	-6.37327	8.12152e-110	0.027	0.459	-0.432
Zwint	-8.32854	3.21241e-114	0.004	0.449	-0.445
Synpr	-3.05097	6.68695e-192	0.354	0.801	-0.447
Apex2	-6.03472	4.49941e-117	0.025	0.477	-0.452
Cacna1e	-3.29799	8.38241e-157	0.249	0.707	-0.458
Stard5	-4.23372	8.53535e-151	0.19	0.652	-0.462
Zfp385b	-3.51724	8.76145e-281	0.438	0.906	-0.468
Adamts18	-4.92343	6.58288e-146	0.096	0.596	-0.5
Zmat4	-3.66212	1.45394e-271	0.387	0.89	-0.503
Mkx	-7.27815	2.66919e-141	0.018	0.531	-0.513
Grin3a	-4.73478	1.96887e-162	0.138	0.654	-0.516
Pla2g3	-8.22569	7.28337e-145	0.005	0.531	-0.526
Amy1	-9.20365	2.3877e-148	0.001	0.536	-0.535
Ust	-4.47402	1.36331e-179	0.157	0.694	-0.537
Araf	-4.85171	7.53296e-176	0.123	0.666	-0.543
Fgfr2	-3.8253	0	0.399	0.963	-0.564
Lhfpl3	-4.12793	7.18838e-265	0.293	0.86	-0.567
Mettl23	-4.57067	9.19256e-258	0.229	0.826	-0.597
Igf2bp3	-5.86547	3.65718e-197	0.053	0.676	-0.623
Epo	-8.87013	6.92196e-190	0.007	0.635	-0.628
Slc16a11	-7.08612	7.85501e-210	0.026	0.686	-0.66
Usp29	-10.5131	3.20239e-204	0.002	0.662	-0.66
Zcchc18	-7.4937	3.13865e-273	0.025	0.798	-0.773

## Sheet: supp table 6
human	Gad1/Gad2	both.Gads/Slc6a5	Htr2a/Slc6a5	Htr2a/both.Gads	Htr2a/Shisa9	both.Gads/Shisa9	Fat3/Shisa9	Htr2a/Dkk3	both.Gads/Dkk3
gene 1 only	5.17647	49.7647	32.4706	0.117647	23.6471	38.8235	10.8235	7.64706	13.5294
gene 2 only	1.05882	0.470588	8.23529	25.1765	10.2353	0.352941	14	19.4118	0.235294
both	93.2941	49.7647	42	74.3529	50.8235	60.7059	47.0588	66.8235	86
neither	0.470588	0	17.2941	0.352941	15.2941	0.117647	28.1176	6.11765	0.235294
sum	100	100	100	100	100	100	100	100	100
mouse
gene 1 only	11.0862	66.0682	3.45601	0.448833	2.91741	23.4291	18.8959	11.8043	92.2352
gene 2 only	24.1921	1.66068	22.711	84.1113	64.2729	1.12208	13.8689	3.32136	0.0897666
both	63.061	32.2711	11.2208	14.228	11.7594	74.9102	62.1634	2.87253	6.10413
neither	1.66068	0	62.6122	1.21185	21.0503	0.5386	5.07181	82.0018	1.57092
sum	100	100	100	100	100	100	100	100	100
